# Supplementary material for: Effects of Space Flight on Inflammasome Activation in the Brain of Mice
Source: Cells. 2025 Mar 12;14(6):417. doi: 10.3390/cells14060417 (PMC11941215; doi:10.3390/cells14060417)
Supplement: Supplementary file 1 [file cells-14-00417-s001.zip]

Archive with 1 entries (1 files):
- cells-3424175-supplementary.pdf
